# Supplementary material for: Computer-Aided Detection for Chest Radiography to Improve the Quality of Tuberculosis Diagnosis in Vietnam’s District Health Facilities: An Implementation Study
Source: Trop Med Infect Dis. 2023 Oct 29;8(11):488. doi: 10.3390/tropicalmed8110488 (PMC10675130; doi:10.3390/tropicalmed8110488)
Supplement: Supplementary file 1 [file tropicalmed-08-00488-s001.zip]

Archive with 1 entries (1 files):
- cxr_ai_manuscript_table_roc_prc.R
